# Supplementary material for: Comprehensive Analysis of the Expression and Prognosis for Laminin Genes in Ovarian Cancer
Source: Pathol Oncol Res. 2021 Aug 25;27:1609855. doi: 10.3389/pore.2021.1609855 (PMC8423899; doi:10.3389/pore.2021.1609855)
Supplement: Supplementary file 1 [file DataSheet1.zip]

Archive with 8 entries (7 files):
- Supplementary material/
- Supplementary material/Supplementary Figure1.tif
- Supplementary material/Supplementary Figure2.tif
- Supplementary material/Supplementary Figure3.tif
- Supplementary material/Supplementary Figure4.tif
- Supplementary material/Supplementary Figure5.tif
- Supplementary material/Supplementary Table 1.docx
- Supplementary material/Supplementary table2.docx
